# Supplementary material for: HBV preS Mutations Promote Hepatocarcinogenesis by Inducing Endoplasmic Reticulum Stress and Upregulating Inflammatory Signaling
Source: Cancers (Basel). 2022 Jul 4;14(13):3274. doi: 10.3390/cancers14133274 (PMC9265300; doi:10.3390/cancers14133274)
Supplement: Supplementary file 1 [file cancers-14-03274-s001.zip]

Archive with 1 entries (1 files):
- cancers-1739074-supplementary.pdf
